# Supplementary material for: Unraveling the origin of Cladocera by identifying heterochrony in the developmental sequences of Branchiopoda
Source: Front Zool. 2013 Jun 19;10:35. doi: 10.1186/1742-9994-10-35 (PMC3716531; doi:10.1186/1742-9994-10-35)
Supplement: Additional file 1 — Branchiopoda value list. [file 1742-9994-10-35-S1.xlsx]

## Sheet: Tabelle1
			Embryonic events	Larval or embryo-like larval events	Pre-metamorphosis molts	Stages
	Branchiopoda	ACC	6	<17	<5	<5
		DEL	6	<17	<5	<5
	Phyllopoda	ACC	6	<17	<4	<3
		DEL	6	<17	<4	<4
	Diplostraca	ACC	4	17	4	5
		DEL	5	16	4	4
	SCM	ACC	4	17	4	5
		DEL	5	16	4	4
	Cladoceromorpha	ACC	6	15	3	4
		DEL	6	15	3	3
	Cladocera	ACC	6	13	1	2
		DEL	6	13	1	2
