# Supplementary material for: Unraveling the origin of Cladocera by identifying heterochrony in the developmental sequences of Branchiopoda
Source: Front Zool. 2013 Jun 19;10:35. doi: 10.1186/1742-9994-10-35 (PMC3716531; doi:10.1186/1742-9994-10-35)
Supplement: Additional file 2 — Branchiopoda morphogenetic movements. [file 1742-9994-10-35-S2.xlsx]

## Sheet: Tabelle1
	Branch leading from the Branchiopoda to the common ancestor of the Phyllopoda
	Morphogenetic event		Shift	Relative to…
	Y	Fourth molt	late	postnaupliar SL-ir somata are expressed (P), three lateral appendage nerves are present (Q), moveable anterior trunk limbs are developed (R), differentiation of the ventral food groove (T)
	Z	Optical neuropil anlagen appear in the protocerebrum	late	Postnaupliar neuromeres are developed (K), thoracic neuromeres are developed (L), primordial anterior trunk limbs are present (M), postnaupliar SL-ir somata are expressed (P), moveable anterior trunk limbs are developed (R), differentiation of the ventral food groove (T), fourth molt (Y)
	Branch leading from the Phyllopoda to the common ancestor of the Diplostraca
	Morphogenetic event		Shift	Relative to…
	H	Carapace anlagen appear dorsally	late	Naupliar SL-ir somata are expressed (C), moveable naupliar appendages are present (D), presence of a mandibular palp (E)
	Branch leading from the Onychocaudata to the common ancestor of the Cladoceromorpha
	Morphogenetic event		Shift	Relative to…
	C/D	Naupliar SL-ir somata are expressed / moveable naupliar appendages are present	late	Hatching from resting or subitaneous egg (A), presence of a naupliar nervous system (B), telsonic longitudinal neurite bundles are present (G), first molt (I)
	T	Differentiation of the ventral food groove	early	Postnaupliar SL-ir somata are expressed (P), moveable anterior trunk limbs are developed (R)
	V	Third molt	late	Postnaupliar SL-ir somata are expressed (P), moveable anterior trunk limbs are developed (R)
	Branch leading from the Cladoceromorpha to the common ancestor of the Cladocera
	Morphogenetic event		Shift	Relative to…
	C/D	Naupliar SL-ir somata are expressed / moveable naupliar appendages are present	late	Conical furcal rami are developed at the posterior end of the body (N), postnaupliar SL-ir somata are expressed (P), moveable anterior trunk limbs are developed (R), differentiated furcal rami are present at the posterior end of the body (U)
	H	Carapace anlagen appear dorsally	late	Conical furcal rami are developed at the posterior end of the body (N), compound eye anlagen appear dorsally (S)
	O	Second molt	late	Postnaupliar SL-ir somata are expressed (P), moveable anterior trunk limbs are developed (R), Differentiated furcal rami are present at the posterior end of the body (U)
	T	Differentiation of the ventral food groove	early	postnaupliar neuromeres are developed (K), thoracic neuromeres are developed (L), three lateral appendage nerves are present (Q)
	X	Anterior-most trunk limbs are almost completely differentiated	early	Postnaupliar SL-ir somata are expressed (P), three lateral appendage nerves are present (Q), moveable anterior trunk limbs are developed (R), differentiated furcal rami are present at the posterior end of the body (U), third molt (V)
	Z	Optical neuropil anlagen appear in the protocerebrum	early	Differentiated furcal rami are present at the posterior end of the body (U), third molt (V)
